# Supplementary material for: Polydopamine-Cloaked Nanoarchitectonics of Prussian Blue Nanoparticles Promote Functional Recovery in Neonatal and Adult Ischemic Stroke Models
Source: Biomater Res. 2024 Sep 18;28:0079. doi: 10.34133/bmr.0079 (PMC11409202; doi:10.34133/bmr.0079)
Supplement: Supplementary 1 — Supplementary Text Figs. S1 to S17 Table S1 References [file bmr.0079.f1.zip]

Archive with 2 entries (2 files):
- BMR_LicenseToPublish2024.pdf
- Supporting Information .docx
